# Supplementary material for: Long-Term Remodeling of Aortoiliac Vessels After Standard EVAR, the Reality to Be Considered
Source: J Clin Med. 2025 Aug 8;14(16):5626. doi: 10.3390/jcm14165626 (PMC12386428; doi:10.3390/jcm14165626)
Supplement: Supplementary file 1 [file jcm-14-05626-s001.zip]

Archive with 5 entries (3 files):
- jcm-3770624-supplementary/jcm-3770624-supplementary/
- jcm-3770624-supplementary/jcm-3770624-supplementary/__MACOSX/
- jcm-3770624-supplementary/jcm-3770624-supplementary/__MACOSX/._Supplementary tables.docx
- jcm-3770624-supplementary/jcm-3770624-supplementary/jcm-3770624-Supplementary File S1.pdf
- jcm-3770624-supplementary/jcm-3770624-supplementary/Supplementary tables.pdf
